# Supplementary material for: Chemically Stable Styrenic Electrospun Membranes with Tailorable Surface Chemistry
Source: Membranes (Basel). 2023 Nov 2;13(11):870. doi: 10.3390/membranes13110870 (PMC10673432; doi:10.3390/membranes13110870)
Supplement: Supplementary file 1 [file membranes-13-00870-s001.zip]

Archive with 1 entries (1 files):
- membranes-2670124-supplementary.pdf
